# Supplementary material for: Bimagrumab plus semaglutide alone or in combination for the treatment of obesity: a randomized phase 2 trial
Source: Nat Med. 2026 Mar 2;32(3):869–82. doi: 10.1038/s41591-026-04204-0 (PMC13004672; doi:10.1038/s41591-026-04204-0)
Supplement: Supplementary file 3 — Source data (n, LSM, s.e., P values) included in the submission. [file 41591_2026_4204_MOESM3_ESM.xls]

## Sheet: Figure 2
Estimand	Week	Placebo			Bimagrumab						Semaglutide						Bimagrumab + semaglutide
					10 mg/kg			30 mg/kg			1.0 mg			2.4 mg			10 mg/kg + 1.0 mg			10 mg/kg + 2.4 mg			30 mg/kg + 1.0 mg			30 mg/kg + 2.4 mg
		n	LSM	SE	n	LSM	SE	n	LSM	SE	n	LSM	SE	n	LSM	SE	n	LSM	SE	n	LSM	SE	n	LSM	SE	n	LSM	SE
Figure 2a: Percent Change in Body Weight
	4	52	-1	0.25	52	0.1	0.21	54	-0.7	0.26	54	-2.3	0.26	56	-2.2	0.18	54	-1.8	0.24	52	-1.2	0.19	52	-1.1	0.24	52	-1.9	0.29
Efficacy estimand	12	47	-1.8	0.45	51	-1.4	0.35	53	-3.8	0.46	51	-5.8	0.53	55	-5.7	0.34	52	-5.5	0.4	48	-5.3	0.35	52	-5.1	0.45	51	-7	0.45
	16	44	-1.8	0.55	43	-2	0.42	49	-4.6	0.53	51	-7.2	0.65	55	-7.1	0.49	48	-7.9	0.49	48	-8	0.42	49	-7	0.51	49	-9.5	0.5
	24	43	-2.3	0.65	39	-2.7	0.57	44	-6.5	0.72	50	-9.3	0.8	55	-10.2	0.62	48	-10.6	0.64	44	-11.1	0.53	49	-10.2	0.57	47	-13.8	0.63
	28	42	-2.5	0.7	37	-4.1	0.65	42	-7.6	0.78	50	-10	0.84	52	-11.6	0.71	47	-12.3	0.67	44	-13.2	0.61	46	-11.3	0.63	47	-15.2	0.73
	40	39	-2.6	0.82	33	-5.1	0.83	40	-9.3	1.02	48	-10.7	1.12	52	-13.8	0.89	44	-14	0.75	43	-16.5	0.83	46	-14.1	0.76	45	-18.6	0.87
	48	35	-2.5	0.95	31	-5	0.98	37	-9.7	1.1	45	-11	1.23	50	-14.8	1	41	-14.3	0.86	40	-16.8	0.96	43	-15.5	0.91	43	-20.2	1
	p-value versus placebo (Week 48)	NA			0.063			<.001			<.001			<.001			<.001			<.001			<.001			<.001
	p-value versus semaglutide 2.4 mg (Week 48)	<.001			<.001			<.001			0.015			NA			0.676			0.15			0.628			<.001
TRE	48	35	-3.5	1.28	31	-5.6	1.36	37	-8.6	1.28	45	-9.8	1.17	51	-13.5	1.1	41	-12	1.22	40	-13.4	1.27	43	-13.1	1.2	43	-16.4	1.24
	p-value versus placebo (Week 48)	NA			0.223			0.003			<.001			<.001			<.001			<.001			<.001			<.001
	p-value versus semaglutide 2.4 mg (Week 48)	<.001			<.001			0.003			0.022			NA			0.362			0.975			0.808			0.07
Figure 2b: Absolute Change in Waist Circumference
Efficacy estimand	4	52	-1.25	0.52	52	-1.84	0.46	54	-1.7	0.51	54	-2.22	0.47	55	-2.34	0.44	54	-2.09	0.56	52	-0.63	0.52	52	-1.53	0.56	52	-2.43	0.62
	12	47	-4.57	0.88	51	-3.99	0.58	53	-5.75	0.66	51	-5.4	0.76	55	-6.01	0.87	52	-5.82	0.72	47	-5.86	0.57	52	-5.82	0.68	51	-8.33	0.82
	16	44	-4.29	0.91	42	-5.33	0.9	49	-7.47	0.85	51	-6.81	0.85	55	-7.04	1.19	48	-7.81	0.71	48	-7.24	0.65	49	-7.83	0.78	49	-10.2	0.87
	24	43	-4.48	0.86	39	-5.51	1.04	44	-8.85	0.94	50	-8.84	0.94	55	-10.15	0.89	48	-10.97	0.75	44	-11.14	0.66	49	-11.96	1.09	47	-14.61	0.95
	28	42	-5.31	0.93	37	-7.22	1.05	42	-9.39	0.87	50	-9.03	1.06	52	-11.21	0.99	47	-12.24	0.81	44	-12.38	0.71	46	-12.2	1.04	47	-16.37	0.97
	40	39	-5.83	1.19	33	-7.93	1.33	40	-10.87	0.97	48	-9.67	1.31	52	-13.36	1.05	44	-13.92	0.96	42	-15.15	0.82	46	-14.6	1.02	45	-18.46	1.06
	48	35	-4.68	1.3	31	-8.08	1.32	37	-10.71	1.14	45	-10.48	1.25	50	-13.59	1.12	41	-14.65	0.9	39	-16.77	1.02	43	-16.08	1.12	43	-19.43	1.11
	p-value versus placebo (Week 48)	NA			0.067			<.001			0.001			<.001			<.001			<.001			<.001			<.001
	p-value versus semaglutide 2.4 mg (Week 48)	<.001			0.002			0.072			0.064			NA			0.458			0.036			0.116			<.001
TRE	48	35	-4.62	1.59	31	-7.31	1.74	37	-9.1	1.49	45	-8.74	1.38	51	-12.14	1.27	41	-12.41	1.48	39	-13.35	1.47	43	-13.64	1.42	43	-15.78	1.4
	p-value versus placebo (Week 48)	NA			0.214			0.028			0.038			<.001			<.001			<.001			<.001			<.001
	p-value versus semaglutide 2.4 mg (Week 48)	<.001			0.022			0.114			0.067			NA			0.887			0.528			0.415			0.051
Figure 2c: Percent Change in Total Body Fat Mass
Efficacy estimand	12	42	-4	0.81	48	-6.5	0.87	50	-11.1	0.97	51	-7.3	1.04	54	-8.3	0.78	49	-12.9	0.78	49	-13	0.8	48	-12.5	0.83	49	-14.6	0.74
	24	40	-4.4	1.06	37	-11.1	1.31	43	-18.7	1.45	50	-14.1	1.47	54	-16.8	1.12	48	-22.6	1.26	44	-24.2	1.21	45	-24.4	1.32	46	-28.71	1.27
	48	30	-5.2	1.6	30	-15.9	1.97	36	-25.3	2.18	45	-18.4	2.3	47	-24.8	1.75	42	-30.6	1.7	40	-35.9	1.96	42	-34.8	2.04	43	-42.2	1.83
	p-value versus placebo (Week 48)	NA			<.001			<.001			<.001			<.001			<.001			<.001			<.001			<.001
	p-value versus semaglutide 2.4 mg (Week 48)	<.001			<.001			0.861			0.025			NA			0.019			<.001			<.001			<.001
TRE	48	30	-5.6	2.65	30	-13	2.75	36	-18.9	2.67	45	-16	2.33	47	-21.1	2.39	42	-24.7	2.59	40	-26.9	2.53	42	-27.4	2.45	43	-33.7	2.36
	p-value versus placebo (Week 48)	NA			0.025			<.001			0.002			<.001			<.001			<.001			<.001			<.001
	p-value versus semaglutide 2.4 mg (Week 48)	<.001			0.018			0.511			0.108			NA			0.272			0.077			0.051			<.001
Figure 2d: Percent Change in Total Body Lean Mass
Efficacy estimand	12	42	0.1	0.58	48	3.8	0.55	50	2.6	0.59	51	-3.9	0.51	54	-3.5	0.42	49	0.4	0.53	49	1	0.53	48	1.5	0.6	49	0.4	0.56
	24	40	-0.4	0.52	37	3.5	0.69	43	3.3	0.65	50	-5	0.61	54	-5.6	0.55	48	-1.4	0.72	44	-0.2	0.64	45	0.6	0.7	46	-0.9	0.64
	48	30	-0.5	0.81	30	2.7	0.85	36	2.3	0.99	45	-5.3	0.79	47	-7.9	0.62	42	-2.2	0.78	40	-2	0.86	42	-1.1	1.02	43	-2.6	0.87
	p-value versus placebo (Week 48)	NA			0.006			0.03			<.001			<.001			0.136			0.196			0.658			0.089
	p-value versus semaglutide 2.4 mg (Week 48)	<.001			<.001			<.001			0.009			NA			<.001			<.001			<.001			<.001
TRE	48	30	-0.85	1.19	30	1	1.23	36	1.1	1.17	45	-4.7	1	47	-6.9	0.96	42	-1.8	1.13	40	-1.9	1.06	42	-0.8	1.05	43	-2.3	1.05
	p-value versus placebo (Week 48)	NA			0.19			0.174			0.007			<.001			0.496			0.457			0.973			0.306
	p-value versus semaglutide 2.4 mg (Week 48)	<.001			<.001			<.001			0.082			NA			<.001			<.001			<.001			<.001
Figure 2e: Percent Change in Estimated Visceral Adipose Tissue
Efficacy estimand	12	41	-7.8	1.97	48	-14.3	2.15	46	-21.2	2.27	50	-11.5	1.99	53	-13.6	1.74	48	-21.9	2.49	48	-22.5	1.93	47	-25.9	1.63	47	-25.3	2.14
	24	39	-4.7	2.35	37	-20.4	2.54	39	-31.1	2.6	49	-17.5	2.33	53	-21.2	2.53	47	-32	2.82	43	-35.9	2.48	44	-38.1	2.3	44	-41.3	2.4
	48	28	-2.1	3.74	30	-23	3.25	32	-40.2	3.09	44	-21.5	3.56	45	-29.5	2.65	41	-41	2.94	40	-46.7	2.62	41	-49.8	2.65	41	-54.8	2.6
	p-value versus placebo (Week 48)	NA			<.001			<.001			<.001			<.001			<.001			<.001			<.001			<.001
	p-value versus semaglutide 2.4 mg (Week 48)	<.001			0.123			0.009			0.071			NA			0.004			<.001			<.001			<.001
TRE	48	28	-3.3	7.17	30	-15.7	7.39	32	-26.7	5.72	44	-19.3	4.87	45	-24.5	4.9	41	-33.1	7.33	40	-36.5	7.86	41	-39.5	5.18	41	-43.8	5.22
	p-value versus placebo (Week 48)	NA			0.118			0.004			0.041			0.008			<.001			<.001			<.001			<.001
	p-value versus semaglutide 2.4 mg (Week 48)	0.008			0.287			0.757			0.422			NA			0.3			0.152			0.025			0.004
Figure 2f: Percent Change in hsCRP
Efficacy estimand	12	47	10.13	8.831	44	-31.7	7.801	50	-57.1	4.034	50	-28.2	7.089	55	-22.9	5.793	50	-54.3	5.443	48	-53.1	5.405	50	-63.2	3.805	51	-68.4	3.755
	24	42	-13.09	8.159	35	-40.6	6.636	43	-63.1	3.776	49	-29.8	8.121	53	-30.2	7.587	47	-58.8	6.195	44	-66.4	4.917	46	-65.9	2.468	47	-74.3	3.267
	48	39	-15.6	8.703	37	-52.9	6.406	44	-69	3.576	47	-54.5	4.853	53	-55.4	3.598	43	-71.5	4.004	43	-82	2.131	43	-77.8	2.526	46	-83.1	1.925
	p-value versus placebo (Week 48)	NA			<.001			<.001			<.001			<.001			<.001			<.001			<.001			<.001
	p-value versus semaglutide 2.4 mg (Week 48)	<.001			0.723			0.01			0.876			NA			0.006			<.001			<.001			<.001
n = number of participants with baseline and post-baseline value at the specified time point
p-values for comparisons with placebo and semaglutide 2.4 mg were calculated using two-sided t-tests without multiplicity adjustment.

## Sheet: Figure 3
Estimand	Week	Placebo (switched to bimagrumab 30 mg/kg at Week 48)			Bimagrumab						Semaglutide						Bimagrumab + semaglutide
					10 mg/kg (switched to bimagrumab 30 mg/kg at Week 48)			30 mg/kg			1.0 mg			2.4 mg			10 mg/kg + 1.0 mg			10 mg/kg + 2.4 mg			30 mg/kg + 1.0 mg			30 mg/kg + 2.4 mg
		n	LSM	SE	n	LSM	SE	n	LSM	SE	n	LSM	SE	n	LSM	SE	n	LSM	SE	n	LSM	SE	n	LSM	SE	n	LSM	SE
Figure 3a: Percent Change in Body Weight
Efficacy estimand	72	24	-4.15	1.07	26	-5.99	1.25	30	-10.75	1.2	38	-11	1.4	43	-15.72	1.28	34	-15.46	1.13	39	-18.72	1.19	38	-17.26	1.23	37	-22.08	1.19
Figure 3b: Absolute Change in Waist Circumference
Efficacy estimand	72	24	-8.35	1.33	26	-9.99	1.51	30	-13.29	1.28	38	-10.43	1.47	43	-14.66	1.35	34	-15.69	1.07	39	-18.31	1.25	38	-18.31	1.37	37	-21.65	1.27
Figure 3c: Percent Change in Total Body Fat Mass
Efficacy estimand	72	19	-16.85	2.13	23	-18.43	2.66	24	-28.54	2.59	35	-18.85	2.6	39	-27.83	2.12	29	-34.5	2.16	35	-39.22	2.52	37	-37.71	2.61	32	-45.7	2.2
Figure 3d: Percent Change in Total Body Lean Mass
Efficacy estimand	72	19	3.54	1.2	23	4.08	0.93	24	2.47	0.94	35	-5.16	0.85	39	-7.39	0.8	29	-1.75	0.96	35	-3.12	0.84	37	-1.33	1.13	32	-2.88	1.04
Figure 3e: Percent Change in Estimated Visceral Adipose Tissue
Efficacy estimand	72	18	-21.71	4.52	23	-24.28	3.9	21	-45.13	3.43	34	-25.72	3.95	38	-35.81	2.8	28	-42.74	3.62	34	-49.93	3.51	36	-49.13	3.04	31	-58.17	2.76
Figure 3f: Percent Change in hsCRP
Efficacy estimand	72	25	-68.8	5.12	26	-70.1	4.87	30	-72	4.24	37	-52	6.67	45	-59.3	5.2	34	-78.1	3.16	38	-83.6	2.28	41	-80.3	2.64	38	-84	2.2
n represents number of participants with baseline and post-baseline value at Week 72.
