# Supplementary material for: Bimagrumab plus semaglutide alone or in combination for the treatment of obesity: a randomized phase 2 trial
Source: Nat Med. 2026 Mar 2;32(3):869–82. doi: 10.1038/s41591-026-04204-0 (PMC13004672; doi:10.1038/s41591-026-04204-0)
Supplement: Supplementary file 4 — Source data (n, arithmetic mean) for Extended Data Fig. 5; Source data (n, LSM, s.e.) for Extended Data Fig. 6; Source data (n, LSM, s.e.) for Extended Data Fig. 7. [file 41591_2026_4204_MOESM4_ESM.xls]

## Sheet: Extended Data Figure 5
Week	Placebo		Bimagrumab				Semaglutide				Bimagrumab + semaglutide
			10 mg/kg		30 mg/kg		1.0 mg		2.4 mg		10 mg/kg + 1.0 mg		10 mg/kg + 2.4 mg		30 mg/kg + 1.0 mg		30 mg/kg + 2.4 mg
	n	Arithmetic mean	n	Arithmetic mean	n	Arithmetic mean	n	Arithmetic mean	n	Arithmetic mean	n	Arithmetic mean	n	Arithmetic mean	n	Arithmetic mean	n	Arithmetic mean
Extended Data Figure 5a: Arithmetic mean ALT levels (U/L) at Week 48
Baseline	55	31.3	56	30.3	57	28.7	55	25.1	56	28.4	56	28.1	55	30.7	56	28.5	55	30.6
4	52	30.7	54	67.3	55	61.6	54	23.4	56	27.3	54	51.5	53	52.4	55	56.8	54	55.6
12	48	28	53	42.5	54	43.5	52	22.8	55	24.7	52	38.3	52	40.7	53	38.6	53	39.1
24	42	27.2	40	33.8	44	37	51	24.6	54	22	48	31.4	44	32.2	48	33.1	47	32.8
40	38	26.6	33	21.2	39	33.6	49	22.9	52	20.6	44	21	43	39.7	46	30	45	29.4
48	36	28.2	31	24.6	38	37.7	45	24.5	50	21	41	28.7	41	32.8	43	41.6	43	34
Extended Data Figure 5b: Arithmetic mean lipase levels (U/L) at Week 48
Baseline	55	35.4	56	32.9	57	30.7	55	30.1	56	32.9	56	31.7	55	30.6	55	31.5	55	31.2
4	52	31.1	54	47.4	55	43.4	54	38.4	56	46.4	54	53.8	54	41.9	55	51.5	54	52.1
12	48	30	53	33.7	54	39.1	52	42.9	55	48.3	52	44.1	52	44.4	53	49.2	53	42.2
24	42	33.4	39	30.2	44	37.1	51	43.9	54	57.2	48	40.8	44	45.1	48	49.8	47	43.3
40	39	34.4	33	29.9	39	31.7	49	48.3	52	48.2	44	40.8	43	46.2	46	43.6	45	37.7
48	36	30.2	31	29.1	38	33.7	45	46.9	50	55.3	41	38.1	41	41.7	43	49.4	43	41.9
n=number of participants

## Sheet: Extended Data Figure 6
Estimand	Week	Placebo (switched to bimagrumab 30 mg/kg at Week 48)			Bimagrumab						Semaglutide						Bimagrumab + semaglutide
					10 mg/kg (switched to bimagrumab 30 mg/kg at Week 48)			30 mg/kg			1.0 mg			2.4 mg			10 mg/kg + 1.0 mg			10 mg/kg + 2.4 mg			30 mg/kg + 1.0 mg			30 mg/kg + 2.4 mg
		n	LSM	SE	n	LSM	SE	n	LSM	SE	n	LSM	SE	n	LSM	SE	n	LSM	SE	n	LSM	SE	n	LSM	SE	n	LSM	SE
Extended Data Figure 6a: Percent change in total cholesterol (Primary + extension treatment period)
Efficacy estimand	12	47	-0.9	2.37	49	16.4	2.73	52	15.4	2.62	50	-12.7	2.02	55	-10.1	2	50	7.8	2.51	49	5.8	2.49	50	15	2.66	51	9.2	2.51
	24	42	-4.4	2.98	37	16.5	3.83	43	13.1	3.46	49	-9.4	2.63	53	-8.8	2.55	48	9.9	3.24	43	3.6	3.2	47	1	2.99	47	7.5	3.18
	48	35	-1.9	2.55	31	10.3	3.03	37	10.9	2.79	45	-8.9	2.13	50	-9.5	2.02	41	9.4	2.67	40	1.6	2.51	42	5.2	2.53	44	0.3	2.37
	72	25	15	3.54	26	13.2	3.46	30	9.6	3.12	38	-4.5	2.47	45	-4.7	2.3	34	9.5	2.98	38	2	2.68	41	10.2	2.79	38	-2.6	2.53
Extended Data Figure 6b: Percent change in LDL-cholesterol (Primary + extension treatment period)
Efficacy estimand	12	47	-0.5	3.09	49	26.9	3.86	52	24	3.65	50	-12.8	2.62	55	-9.2	2.62	50	23.4	3.74	49	15.7	3.54	50	26.9	3.81	51	24.1	3.71
	24	42	-3.2	3.32	37	26.7	4.49	43	25.4	4.17	49	-7.7	2.98	53	-8.1	2.86	48	23.2	4.04	43	15.5	3.92	47	16.3	3.8	47	23.3	4.04
	48	35	-1.7	3.93	31	15.9	4.87	37	21.9	4.71	45	-11.6	3.21	50	-11.2	3.08	41	16.6	4.39	40	8.2	4.14	42	11.7	4.15	44	8.4	3.99
	72	25	18.1	5.57	26	17.3	5.53	30	17.6	5.15	38	-13.3	3.48	45	-8.9	3.42	34	17.3	4.93	38	3.2	4.21	41	11.9	4.42	38	0.1	4.04
Extended Data Figure 6c: Percent change in HDL-cholesterol (Primary + extension treatment period)
Efficacy estimand	12	47	0.5	1.89	49	-8.8	1.67	52	-8.1	1.64	50	-4.5	1.74	55	-3.6	1.68	50	-11.8	1.62	49	-12.5	1.62	50	-7.5	1.68	51	-13.3	1.57
	24	42	-0.3	2.17	37	-6.7	2.09	43	0.9	2.13	49	0.7	2.07	53	0.7	1.99	48	-6.9	1.94	43	-7.2	2	47	-4.6	1.98	47	-5.4	1.97
	48	35	1.3	2.47	31	-7.2	2.37	37	3.1	2.44	45	0.9	2.24	50	2	2.16	41	-0.2	2.3	40	0.6	2.35	42	4.1	2.36	44	3.2	2.32
	72	25	-7.9	2.65	26	-2.5	2.8	30	10.2	2.96	38	5.9	2.63	45	7.1	2.5	34	6.8	2.77	38	5.8	2.68	41	6.1	2.59	38	5.6	2.64
Extended Data Figure 6d: Percent change in triglycerides (Primary + extension treatment period)
Efficacy estimand	12	47	0.7	4.74	49	24.8	5.74	52	24.5	5.56	50	-17.4	3.76	55	-17.2	3.62	50	0.9	4.63	49	-2.7	4.5	50	4.9	4.77	51	-0.5	4.51
	24	42	0.8	4.85	37	26.9	6.34	43	10	5.16	49	-20.7	3.58	53	-18.4	3.55	48	-2.9	4.45	43	-9.1	4.33	47	-4	4.39	47	-14.2	3.94
	48	35	-3.5	5.68	31	8.1	6.66	37	2.1	5.8	45	-16.9	4.42	50	-23.1	3.91	41	-4.7	5.27	40	-22	4.37	42	-18.4	4.45	44	-26.1	3.98
	72	25	26.5	8.61	26	2.3	6.9	30	-1.2	6.22	37	-21	4.6	45	-20.8	4.26	34	-13.8	5.21	38	-21.8	4.57	41	-13.2	4.9	38	-25.3	4.32
n=participants with baseline value and post-baseline value at the specified time point

## Sheet: Extended Data Figure 7
Estimand	Week	Placebo			Bimagrumab						Semaglutide						Bimagrumab + semaglutide
					10 mg/kg			30 mg/kg			1.0 mg			2.4 mg			10 mg/kg + 1.0 mg			10 mg/kg + 2.4 mg			30 mg/kg + 1.0 mg			30 mg/kg + 2.4 mg
		n	LSM	SE	n	LSM	SE	n	LSM	SE	n	LSM	SE	n	LSM	SE	n	LSM	SE	n	LSM	SE	n	LSM	SE	n	LSM	SE
Figure 7a: Change from baseline in leptin (ng/mL)
Efficacy estimand	48	35	-7.7	3.15	31	-20.5	2.13	37	-26.6	1.48	45	-20.1	1.91	50	-20.5	1.8	40	-24.9	1.59	41	-28.1	1.33	42	-29.6	1.2	44	-31.9	1
Figure 7b: Change from baseline adiponectin (µg/mL)
Efficacy estimand	48	28	4.8	1.45	25	14.1	2.05	29	28.6	2.7	34	6.2	1.41	40	7.5	1.37	29	22	2.36	30	27.7	2.63	33	31.8	2.75	29	33.3	2.99
n = number of participants with baseline and post-baseline value at Week 48.
